# Supplementary material for: Environmentally Optimal, Nutritionally Sound, Protein and Energy Conserving Plant Based Alternatives to U.S. Meat
Source: Sci Rep. 2019 Aug 8;9:10345. doi: 10.1038/s41598-019-46590-1 (PMC6687707; doi:10.1038/s41598-019-46590-1)
Supplement: Supplementary file 2 — Supplementary Dataset 1 [file 41598_2019_46590_MOESM2_ESM.xlsx]

## Sheet: plVals2018
Values per 100 g edible g Shrt_Desc	Energ_Kcal	Protein_(g)	Lipid_Tot_(g)	Carbohydrt_(g)	Fiber_TD_(g)	Sugar_Tot_(g)	Calcium_(mg)	Iron_(mg)	Magnesium_(mg)	Phosphorus_(mg)	Potassium_(mg)	Sodium_(mg)	Zinc_(mg)	Copper_(mg)	Manganese_(mg)	Selenium_(mcg)	Vit_C_(mg)	Thiamin_(mg)	Riboflavin_(mg)	Niacin_(mg)	Panto_Acid_(mg)	Vit_B6_(mg)	Folate_Tot_(mcg)	Folic_Acid_(mcg)	Food_Folate_(µg)	Folate_DFE_(mcg)	Choline_Tot_(mg)	Vit_B12_(mcg)	Vit_A_IU	Vit_A_RAE_(mcg)_	Retinol_(mcg)	Alpha_Carot_(mcg)	Beta_Carot_(mcg)	Beta_Crypt_(mcg)	Lycopene_(mcg)	Lut+Zea_(mcg)	Vit_E_(mg)	Vit_D_mcg	Vit_D_IU	Vit_K_(mcg)	FA_Sat_(g)	FA_Mono_(g)	FA_Poly_(g)	Phytosterols(mg) Per 100 g	Cholestrl_(mg)	GmWt_1	GmWt_Desc1	GmWt_2	GmWt_Desc2
ALMONDS	579	21.15	49.93	21.55	12.5	4.2	269	3.71	270	481	733	1	3.12	1.031	2.179	4.1	0	0.205	1.138	3.618	0.471	0.137	44	0	44	44	52.1	0	2	0	0	0	1	0	0	1	25.63	0	0	0	3.802	31.551	12.329	187	0	143	1 cup whole	92	1 cup sliced
APPLES RAW WITH SKIN	52	0.26	0.17	13.81	2.4	10.39	6	0.12	5	11	107	1	0.04	0.027	0.035	0	4.6	0.017	0.026	0.091	0.061	0.041	3	0	3	3	3.4	0	54	3	0	0	27	11	0	29	0.18	0	0	2.2	0.028	0.007	0.051	12	0	125	1 cup quartered or chopped	109	1 cup slices
APRICOTS RAW	48	1.4	0.39	11.12	2	9.24	13	0.39	10	23	259	1	0.2	0.078	0.077	0.1	10	0.03	0.04	0.6	0.24	0.054	9	0	9	9	2.8	0	1926	96	0	19	1094	104	0	89	0.89	0	0	3.3	0.027	0.17	0.077	18	0	155	1 cup halves	165	1 cup sliced
ASPARAGUS RAW	20	2.2	0.12	3.88	2.1	1.88	24	2.14	14	52	202	2	0.54	0.189	0.158	2.3	5.6	0.143	0.141	0.978	0.274	0.091	52	0	52	52	16	0	756	38	0	9	449	0	0	710	1.13	0	0	41.6	0.04	0	0.05	24	0	134	1 cup	12	1 spear small (5" long or less)
AVOCADOS RAW ALL COMM VAR	160	2	14.66	8.53	6.7	0.66	12	0.55	29	52	485	7	0.64	0.19	0.142	0.4	10	0.067	0.13	1.738	1.389	0.257	81	0	81	81	14.2	0	146	7	0	24	62	28	0	271	2.07	0	0	21	2.126	9.799	1.816	57	0	150	1 cup cubes	230	1 cup pureed
BANANAS RAW	89	1.09	0.33	22.84	2.6	12.23	5	0.26	27	22	358	1	0.15	0.078	0.27	1	8.7	0.031	0.073	0.665	0.334	0.367	20	0	20	20	9.8	0	64	3	0	25	26	0	0	22	0.1	0	0	0.5	0.112	0.032	0.073	16	0	225	1 cup mashed	150	1 cup sliced
BARLEY HULLED	354	12.48	2.3	73.48	17.3	0.8	33	3.6	133	264	452	12	2.77	0.498	1.943	37.7	0	0.646	0.285	4.604	0.282	0.318	19	0	19	19	37.2	0	22	1	0	0	13	0	0	160	0.57	0	0	2.2	0.482	0.295	1.108	1	0	184	1 cup
BEANS KIDNEY ALL TYPES MATURE SEEDS RAW	333	23.58	0.83	60.01	24.9	2.23	143	8.2	140	407	1406	24	2.79	0.958	1.021	3.2	4.5	0.529	0.219	2.06	0.78	0.397	394	0	394	394		0	0	0	0	0	0	0	0	0	0.22	0	0	19	0.12	0.064	0.457	127	0	184	1 cup
BEANS SNAP GREEN RAW	31	1.83	0.22	6.97	2.7	3.26	37	1.03	25	38	211	6	0.24	0.069	0.216	0.6	12.2	0.082	0.104	0.734	0.225	0.141	33	0	33	33	15.3	0	690	35	0	69	379	0	0	640	0.41	0	0	14.4	0.05	0.01	0.113		0	100	1 cup 1/2" pieces	55	10 beans (4" long)
BLUEBERRIES RAW	57	0.74	0.33	14.49	2.4	9.96	6	0.28	6	12	77	1	0.16	0.057	0.336	0.1	9.7	0.037	0.041	0.418	0.124	0.052	6	0	6	6	6	0	54	3	0	0	32	0	0	80	0.57	0	0	19.3	0.028	0.047	0.146	26	0	148	1 cup	68	50 berries
BROCCOLI RAW	34	2.82	0.37	6.64	2.6	1.7	47	0.73	21	66	316	33	0.41	0.049	0.21	2.5	89.2	0.071	0.117	0.639	0.573	0.175	63	0	63	63	18.7	0	623	31	0	25	361	1	0	1403	0.78	0	0	101.6	0.039	0.011	0.038	49	0	91	1 cup chopped	608	1 bunch
CABBAGE RAW	25	1.28	0.1	5.8	2.5	3.2	40	0.47	12	26	170	18	0.18	0.019	0.16	0.3	36.6	0.061	0.04	0.234	0.212	0.124	43	0	43	43	10.7	0	98	5	0	33	42	0	0	30	0.15	0	0	76	0.034	0.017	0.017	11	0	89	1 cup chopped	70	1 cup shredded
OIL CANOLA	884	0	100	0	0	0	0	0	0	0	0	0	0	0	0	0	0	0	0	0	0	0	0	0	0	0	0.2	0	0	0	0	0	0	0	0	0	17.46	0	0	71.3	7.365	63.276	28.142	5.9	0	14	1 tbsp	218	1 cup
MELONS CANTALOUPE RAW	34	0.84	0.19	8.16	0.9	7.86	9	0.21	12	15	267	16	0.18	0.041	0.041	0.4	36.7	0.041	0.019	0.734	0.105	0.072	21	0	21	21	7.6	0	3382	169	0	16	2020	1	0	26	0.05	0	0	2.5	0.051	0.003	0.081	10	0	177	1 cup balls	160	1 cup cubes
CARROTS RAW	41	0.93	0.24	9.58	2.8	4.74	33	0.3	12	35	320	69	0.24	0.045	0.143	0.1	5.9	0.066	0.058	0.983	0.273	0.138	19	0	19	19	8.8	0	16706	835	0	3477	8285	0	1	256	0.66	0	0	13.2	0.037	0.014	0.117	94	0	128	1 cup chopped	110	1 cup grated
CAULIFLOWER RAW	25	1.92	0.28	4.97	2	1.91	22	0.42	15	44	299	30	0.27	0.039	0.155	0.6	48.2	0.05	0.06	0.507	0.667	0.184	57	0	57	57	44.3	0	0	0	0	0	0	0	0	1	0.08	0	0	15.5	0.064	0.017	0.015	18	0	107	1 cup chopped (1/2" pieces)	13	1 floweret
CELERY RAW	16	0.69	0.17	2.97	1.6	1.83	40	0.2	11	24	260	80	0.13	0.035	0.103	0.4	3.1	0.021	0.057	0.32	0.246	0.074	36	0	36	36	6.1	0	449	22	0	0	270	0	0	283	0.27	0	0	29.3	0.042	0.032	0.079	6	0	101	1 cup chopped	110	1 NLEA serving
CHERRIES SWEET RAW	63	1.06	0.2	16.01	2.1	12.82	13	0.36	11	21	222	0	0.07	0.06	0.07	0	7	0.027	0.033	0.154	0.199	0.049	4	0	4	4	6.1	0	64	3	0	0	38	0	0	85	0.07	0	0	2.1	0.038	0.047	0.052	12	0	138	1 cup with pits yields	154	1 cup without pits
COLLARDS RAW	32	3.02	0.61	5.42	4	0.46	232	0.47	27	25	213	17	0.21	0.046	0.658	1.3	35.3	0.054	0.13	0.742	0.267	0.165	129	0	129	129	23.2	0	5019	251	0	14	2991	28	0	4323	2.26	0	0	437.1	0.055	0.03	0.201	12	0	36	1 cup chopped
CORN FLR WHOLE-GRAIN YEL	361	6.93	3.86	76.85	7.3	0.64	7	2.38	93	272	315	5	1.73	0.23	0.46	15.4	0	0.246	0.08	1.9	0.658	0.37	25	0	25	25	21.6	0	214	11	0	63	97	0	0	1355	0.42	0	0	0.3	0.543	1.018	1.759	276	0	117	1 cup
CORNSTARCH	381	0.26	0.05	91.27	0.9	0	2	0.47	3	13	3	9	0.06	0.05	0.053	2.8	0	0	0	0	0	0	0	0	0	0	0.4	0	0	0	0	0	0	0	0	0	0	0	0	0	0.009	0.016	0.025	0	0	128	1 cup
CEREALS CORN GRITS YEL REG & QUICK UNENR DRY	371	8.8	1.2	79.6	1.6	0.64	2	1	27	73	137	1	0.41	0.075	0.106	17	0	0.13	0.04	1.2	0.485	0.147	5	0	5	5	14.4	0	214	11	0	63	97	0	0	1355	0	0	0	0.3	0.155	0.3	0.516	276	0	156	1 cup
CORN SWT YEL RAW	86	3.27	1.35	18.7	2	6.26	2	0.52	37	89	270	15	0.46	0.054	0.163	0.6	6.8	0.155	0.055	1.77	0.717	0.093	42	0	42	42	23	0	187	9	0	16	47	115	0	644	0.07	0	0	0.3	0.325	0.432	0.487	276	0	145	1 cup	143	1 ear large (7-3/4" to 9" long) yields
CUCUMBER WITH PEEL RAW	15	0.65	0.11	3.63	0.5	1.67	16	0.28	13	24	147	2	0.2	0.041	0.079	0.3	2.8	0.027	0.033	0.098	0.259	0.04	7	0	7	7	6	0	105	5	0	11	45	26	0	23	0.03	0	0	16.4	0.037	0.005	0.032	14	0	52	.5 cup slices	301	1 cucumber (8-1/4")
GARLIC RAW	149	6.36	0.5	33.06	2.1	1	181	1.7	25	153	401	17	1.16	0.299	1.672	14.2	31.2	0.2	0.11	0.7	0.596	1.235	3	0	3	3	23.2	0	9	0	0	0	5	0	0	16	0.08	0	0	1.7	0.089	0.011	0.249	8	0	136	1 cup	2.8	1 tsp
GRAPEFRUIT RAW PINK&RED&WHITE ALL AREAS	32	0.63	0.1	8.08	1.1	6.98	12	0.09	8	8	139	0	0.07	0.047	0.012	0.3	34.4	0.036	0.02	0.25	0.283	0.042	10	0	10	10	7.7	0	927	46	0	4	552	6	1135	6	0.13	0	0	0	0.014	0.013	0.024	17	0	230	1 cup sections with juice	166	.5 large (approx 4-1/2" dia)
Grapes, american type (slip skin), raw	67	0.63	0.35	17.15	0.9	16.25	14	0.29	5	10	191	2	0.04	0.04	0.72	0.1	4	0.092	0.057	0.3	0	0.11	4	0	4	4	5.6	0	100	5	0	1	59	0	0	72	0.19	0	0	14.6	0.114	0.014	0.102	4	0
HAZELNUTS OR FILBERTS	628	14.95	60.75	16.7	9.7	4.34	114	4.7	163	290	680	0	2.45	1.725	6.175	2.4	6.3	0.643	0.113	1.8	0.918	0.563	113	0	113	113	45.6	0	20	1	0	3	11	0	0	92	15.03	0	0	14.2	4.464	45.652	7.92	116	0	115	1 cup chopped	75	1 cup ground
MELONS HONEYDEW RAW	36	0.54	0.14	9.09	0.8	8.12	6	0.17	10	11	228	18	0.09	0.024	0.027	0.7	18	0.038	0.012	0.418	0.155	0.088	19	0	19	19	7.6	0	50	3	0	0	30	0	0	27	0.02	0	0	2.9	0.038	0.003	0.059	2	0	170	1 cup diced (approx 20 pieces per cup)	177	1 cup balls
KIWIFRUIT GRN RAW	61	1.14	0.52	14.66	3	8.99	34	0.31	17	34	312	3	0.14	0.13	0.098	0.2	92.7	0.027	0.025	0.341	0.183	0.063	25	0	25	25	7.8	0	87	4	0	0	52	0	0	122	1.46	0	0	40.3	0.029	0.047	0.287	N/A	0	180	1 cup sliced	69	1 fruit (2" dia)
LEMONS RAW WITHOUT PEEL	29	1.1	0.3	9.32	2.8	2.5	26	0.6	8	16	138	2	0.06	0.037	0.03	0.4	53	0.04	0.02	0.1	0.19	0.08	11	0	11	11	5.1	0	22	1	0	1	3	20	0	11	0.15	0	0	0	0.039	0.011	0.089	35	0	212	1 cup sections	58	1 fruit (2-1/8" dia)
LETTUCE GRN LEAF RAW	15	1.36	0.15	2.87	1.3	0.78	36	0.86	13	29	194	28	0.18	0.029	0.25	0.6	9.2	0.07	0.08	0.375	0.134	0.09	38	0	38	38	13.6	0	7405	370	0	0	4443	0	0	1730	0.22	0	0	126.3	0.02	0.006	0.082	38	0	36	1 cup shredded	360	1 head
MACADAMIA NUTS RAW	718	7.91	75.77	13.82	8.6	4.57	85	3.69	130	188	368	5	1.3	0.756	4.131	3.6	1.2	1.195	0.162	2.473	0.758	0.275	11	0	11	11	44.6	0	0	0	0	0	0	0	0	0	0.54	0	0	0	12.061	58.877	1.502	116	0	134	1 cup whole or halves	28.35	1 oz (10-12 kernels)
OATS	389	16.89	6.9	66.27	10.6	6.9	54	4.72	177	523	429	2	3.97	0.626	4.916	N/A	0	0.763	0.139	0.961	1.349	0.119	56	0	56	56	40.4	0	0	0	0	0	0	0	0	180	N/A	0	0	2	1.217	2.178	2.535	N/A	0	156	1 cup
OIL OLIVE SALAD OR COOKING	884	0	100	0	0	0	1	0.56	0	0	1	2	0	0	0	0	0	0	0	0	0	0	0	0	0	0	0.3	0	0	0	0	0	0	0	0	0	14.35	0	0	60.2	13.808	72.961	10.523	221	0	13.5	1 tablespoon	216	1 cup
ONIONS RAW	40	1.1	0.1	9.34	1.7	4.24	23	0.21	10	29	146	4	0.17	0.039	0.129	0.5	7.4	0.046	0.027	0.116	0.123	0.12	19	0	19	19	6.1	0	2	0	0	0	1	0	0	4	0.02	0	0	0.4	0.042	0.013	0.017	15	0	160	1 cup chopped	115	1 cup sliced
ORANGES RAW ALL COMM VAR	47	0.94	0.12	11.75	2.4	9.35	40	0.1	10	14	181	0	0.07	0.045	0.025	0.5	53.2	0.087	0.04	0.282	0.25	0.06	30	0	30	30	8.4	0	225	11	0	11	71	116	0	129	0.18	0	0	0	0.015	0.023	0.025	24	0	180	1 cup sections	184	1 large (3-1/16" dia)
PEACHES RAW	39	0.91	0.25	9.54	1.5	8.39	6	0.25	9	20	190	0	0.17	0.068	0.061	0.1	6.6	0.024	0.031	0.806	0.153	0.025	4	0	4	4	6.1	0	326	16	0	0	162	67	0	91	0.73	0	0	2.6	0.019	0.067	0.086	10	0	154	1 cup slices	130	1 small (2-1/2" dia)
PEANUTS ALL TYPES RAW	567	25.8	49.24	16.13	8.5	3.97	92	4.58	168	376	705	18	3.27	1.144	1.934	7.2	0	0.64	0.135	12.066	1.767	0.348	240	0	240	240	52.5	0	0	0	0	0	0	0	0	0	8.33	0	0	0	6.834	24.429	15.559	N/A	0	146	1 cup	28.35	1 oz
PEARS RAW	57	0.36	0.14	15.23	3.1	9.75	9	0.18	7	12	116	1	0.1	0.082	0.048	0.1	4.3	0.012	0.026	0.161	0.049	0.029	7	0	7	7	5.1	0	25	1	0	1	14	2	0	44	0.12	0	0	4.4	0.022	0.084	0.094	8	0	140	1 cup slices	161	1 cup cubes
PEAS GREEN RAW	81	5.42	0.4	14.45	5.1	5.67	25	1.47	33	108	244	5	1.24	0.176	0.41	1.8	40	0.266	0.132	2.09	0.104	0.169	65	0	65	65	28.4	0	765	38	0	21	449	0	0	2477	0.13	0	0	24.8	0.071	0.035	0.187	135	0	145	1 cup
PEPPERS SWT GRN RAW	20	0.86	0.17	4.64	1.7	2.4	10	0.34	10	20	175	3	0.13	0.066	0.122	0	80.4	0.057	0.028	0.48	0.099	0.224	10	0	10	10	5.5	0	370	18	0	21	208	7	0	341	0.37	0	0	7.4	0.058	0.008	0.062	9	0	149	1 cup chopped	92	1 cup sliced
PINEAPPLE RAW ALL VAR	50	0.54	0.12	13.12	1.4	9.85	13	0.29	12	8	109	1	0.12	0.11	0.927	0.1	47.8	0.079	0.032	0.5	0.213	0.112	18	0	18	18	5.5	0	58	3	0	0	35	0	0	0	0.02	0	0	0.7	0.009	0.013	0.04	6	0	165	1 cup chunks	905	1 fruit
PISTACHIO NUTS RAW	562	20.27	45.39	27.51	10.3	7.66	105	3.92	121	490	1025	1	2.2	1.3	1.2	7	5.6	0.87	0.16	1.3	0.52	1.7	51	0	51	51	71.4	0	415	21	0	0	249	0	0	1405	2.3	0	0	13.2	5.556	23.82	13.744	214	0	123	1 cup	28.35	1 oz (49 kernels)
POTATO FLESH & SKN RAW	77	2.02	0.09	17.47	2.2	0.78	12	0.78	23	57	421	6	0.29	0.108	0.153	0.3	19.7	0.08	0.032	1.054	0.296	0.295	16	0	16	16	12.1	0	2	0	0	0	1	0	0	8	0.01	0	0	1.9	0.026	0.002	0.043	5	0	75	.5 cup diced	369	1 Potato large (3" to 4-1/4" dia)
PUMPKIN RAW	26	1	0.1	6.5	0.5	2.76	21	0.8	12	44	340	1	0.32	0.127	0.125	0.3	9	0.05	0.11	0.6	0.298	0.061	16	0	16	16	8.2	0	8513	426	0	4016	3100	0	0	1500	1.06	0	0	1.1	0.052	0.013	0.005	12	0	116	1 cup (1" cubes)
RASPBERRIES RAW	52	1.2	0.65	11.94	6.5	4.42	25	0.69	22	29	151	1	0.42	0.09	0.67	0.2	26.2	0.032	0.038	0.598	0.329	0.055	21	0	21	21	12.3	0	33	2	0	16	12	0	0	136	0.87	0	0	7.8	0.019	0.064	0.375	N/A	0	123	1 cup	312	1 pint as purchased yields
RICE WHITE SHORT-GRAIN RAW	358	6.5	0.52	79.15	2.8	0.1	3	4.23	23	95	76	1	1.1	0.21	1.037	15.1	0	0.565	0.048	4.113	1.287	0.171	231	225	6	389	2	0	0	0	0	0	0	0	0	0	0.11	0	0	0	0.14	0.161	0.138	8	0	200	1 cup
OIL SOYBN SALAD OR COOKING	884	0	100	0	0	0	0	0.05	0	0	0	0	0.01	0	0	0	0	0	0	0	0	0	0	0	0	0	0.2	0	0	0	0	0	0	0	0	0	8.18	0	0	183.9	15.65	22.783	57.74	132	0	13.6	1 tbsp	218	1 cup
SPINACH RAW	23	2.86	0.39	3.63	2.2	0.42	99	2.71	79	49	558	79	0.53	0.13	0.897	1	28.1	0.078	0.189	0.724	0.065	0.195	194	0	194	194	19.3	0	9377	469	0	0	5626	0	0	12198	2.03	0	0	482.9	0.063	0.01	0.165	9	0	30	1 cup	340	1 bunch
SQUASH SMMR ALL VAR RAW	16	1.21	0.18	3.35	1.1	2.2	15	0.35	17	38	262	2	0.29	0.051	0.175	0.2	17	0.048	0.142	0.487	0.155	0.218	29	0	29	29	6.7	0	200	10	0	0	120	0	0	2125	0.12	0	0	3	0.044	0.016	0.089	12	0	113	1 cup sliced	323	1 large
STRAWBERRIES RAW	32	0.67	0.3	7.68	2	4.89	16	0.41	13	24	153	1	0.14	0.048	0.386	0.4	58.8	0.024	0.022	0.386	0.125	0.047	24	0	24	24	5.7	0	12	1	0	0	7	0	0	26	0.29	0	0	2.2	0.015	0.043	0.155	12	0	152	1 cup halves	232	1 cup pureed
SWEET POTATO RAW UNPREP	86	1.57	0.05	20.12	3	4.18	30	0.61	25	47	337	55	0.3	0.151	0.258	0.6	2.4	0.078	0.061	0.557	0.8	0.209	11	0	11	11	12.3	0	14187	709	0	7	8509	0	0	0	0.26	0	0	1.8	0.018	0.001	0.014	12	0	133	1 cup cubes	130	1 sweetpotato 5" long
TOMATOES RED RIPE RAW YEAR RND AVERAGE	18	0.88	0.2	3.89	1.2	2.63	10	0.27	11	24	237	5	0.17	0.059	0.114	0	13.7	0.037	0.019	0.594	0.089	0.08	15	0	15	15	6.7	0	833	42	0	101	449	0	2573	123	0.54	0	0	7.9	0.028	0.031	0.083	7	0	149	1 cup cherry tomatoes	180	1 cup chopped or sliced
WALNUTS ENGLISH	654	15.23	65.21	13.71	6.7	2.61	98	2.91	158	346	441	2	3.09	1.586	3.414	4.9	1.3	0.341	0.15	1.125	0.57	0.537	98	0	98	98	39.2	0	20	1	0	0	12	0	0	9	0.7	0	0	2.7	6.126	8.933	47.174	113	0	117	1 cup chopped	80	1 cup ground
WATERMELON RAW	30	0.61	0.15	7.55	0.4	6.2	7	0.24	10	11	112	1	0.1	0.042	0.038	0.4	8.1	0.033	0.021	0.178	0.221	0.045	3	0	3	3	4.1	0	569	28	0	0	303	78	4532	8	0.05	0	0	0.1	0.016	0.037	0.05	2	0	154	1 cup balls	152	1 cup diced
WHEAT HARD WHITE	342	11.31	1.71	75.9	12.2	0.41	32	4.56	93	355	432	2	3.33	0.363	3.821	N/A	0	0.387	0.108	4.381	0.954	0.368	38	0	38	38	31.1	0	9	0	0	0	5	0	0	220	1.01	0	0	1.9	0.277	0.203	0.75	0	0	192	1 cup
CHICKPEAS (GARBANZO BNS BENGAL GM) MATURE SEEDS RAW	364	19.3	6.04	60.65	17.4	10.7	105	6.24	115	366	875	24	3.43	0.847	2.204	8.2	4	0.477	0.212	1.541	1.588	0.535	557	0	557	557	95.2	0	67	3	0	0	40	0	0	0	0.82	0	0	9	0.626	1.358	2.694	22	0	200	1 cup	12.5	1 tbsp
LENTILS RAW	343	25.8	1.06	60.08	30.5	2.03	56	7.54	122	451	955	6	4.78	0.519	1.33	8.3	4.4	0.873	0.211	2.605	2.14	0.54	479	0	479	479	96.4	0	39	2	0	0	23	0	0	0	0.49	0	0	5	0.156	0.189	0.516	57	0	192	1 cup	12	1 tablespoon
SOYBEANS MATURE SEEDS DRY RSTD	451	39.58	21.62	32.72	8.1	0	140	3.95	228	649	1364	2	4.77	1.079	2.184	19.3	4.6	0.427	0.755	1.056	0.473	0.225	205	0	205	205	115.9	0	0	0	0	0	16	0	0	0	0.85	0	0	37	3.127	4.776	12.207	161	0	93	1 cup
TOFU RAW FIRM PREP WCA SULFATE	145	15.78	8.72	4.27	2.3	0	683	2.66	58	190	237	14	1.57	0.328	53	16.8	0.2	0.158	0.102	0.381	0.037	0.092	22	0	22	29	27.4	0	166	49.8498	0	0	16	0	0	0	N/A	0	0	2.8	1.261	1.925	4.921	161	0	126	.5 cup	81	.25 block
BUCKWHEAT	343	13.25	3.4	71.5	10	4.2	18	2.2	231	347	460	1	2.4	1.1	1.3	8.3	0	0.101	0.425	7.02	1.233	0.21	30	0	30	30	20.1	0	0	0	0	0	0	0	0	60	N/A	0	0	N/A	0.741	1.04	1.039	N/A	0	170	1 cup
SORGHUM	339	11.3	3.3	74.63	6.3	3.39	28	4.4	190	287	350	6	1.54	1.08	1.63	12.2	0	0.237	0.142	2.927	1.25	0.59	20	0	20	20	N/A	0	0	0	0	N/A	N/A	N/A	N/A	N/A	0.81	0	0	N/A	0.457	0.993	1.37	N/A	0	192	1 cup
RYE	338	10.34	1.63	75.86	15.1	0.98	24	2.63	110	332	510	2	2.65	0.367	2.577	13.9	0	0.316	0.251	4.27	1.456	0.294	38	0	38	38	30.4	0	11	1	0	0	7	0	0	210	0.85	0	0	5.9	0.197	0.208	0.767	N/A	0	169	1 cup
SPELT UNCKD	338	14.57	2.43	70.19	10.7	6.82	27	4.44	136	401	388	8	3.28	0.511	2.983	11.7	0	0.364	0.113	6.843	1.068	0.23	45	0	45	45	N/A	0	10	0	0	0	5	0	0	169	0.79	N/A	N/A	3.6	0.406	0.445	1.258	N/A	0	174	1 cup
OIL SAFFLOWER SALAD OR COOKING LINOLEIC (OVER 70 prcnt )	884	0	100	0	0	0	0	0	0	0	0	0	0	0	N/A	0	0	0	0	0	0	0	0	0	0	0	0.2	0	0	0	0	0	0	0	0	0	34.1	0	0	7.1	6.203	14.355	74.623	444	0	13.6	1 tbsp	218	1 cup
SYRUP CANE	269	0	0	73.14	0	73.2	13	3.6	10	8	63	58	0.19	0.02	0	0.7	0	0.13	0.06	0.1	0	0	0	0	0	0	0	0	0	0	0	0	0	0	0	0	0	0	0	0	0	0	0	0
SYRUPS CORN HIGH-FRUCTOSE	281	0	0	76	0	75.65	0	0.03	0	0	0	2	0.02	0.029	0.094	0.7	0	0	0.019	0	0.011	0	0	0	0	0	0	0	0	0	0	0	0	0	0	0	0	0	0	0	0	0	0	0	0
BEEF CARCASS LN&FAT CHOIC RAW	291	17.32	24.05	0	0	0	8	1.83	17	154	267	59	3.57	0.069	0.013	18.1	0	0.08	0.16	3.54	0.32	0.33	7	0	7	7	91.1	2.67	0	0	0	0	0	0	0	0	0.29	0.1	2	1.5	9.75	10.47	0.92	0	74	28.35	1 oz	453.6	1 lb
DAIRY (INCLUDING FATS)	64	3.28	3.66	4.65	0	4.7	119	0.05	13	93	151	49	0.38	0.01	0.004	2	1.5	0.038	0.161	0.084	0.313	0.042	5	0	5	5	14.3	0.36	138	33	31	0	7	0	0	0	0.07	0.1	2	0.3	1.865	0.812	0.195	0	14	244	1 cup	976	1 quart
EGG WHL RAW FRSH	143	12.56	9.51	0.72	0	0.37	56	1.75	12	198	138	142	1.29	0.072	0.028	30.7	0	0.04	0.457	0.075	1.533	0.17	47	0	47	47	293.8	0.89	540	160	160	0	0	9	0	503	1.05	2	82	0.3	3.126	3.658	1.911	0	372	50	1 large	56	1 extra large
CHICKEN BROILERS OR FRYERS MEAT&SKN&GIBLETS&NECK RAW	213	18.33	14.83	0.13	0	0	11	1.31	20	149	189	70	1.48	0.064	0.029	11.8	2.6	0.061	0.186	6.639	1.072	0.34	30	0	30	30	78.8	1.11	771	232	232	0	0	0	0	0	0.33	0	1	2.4	4.24	6.08	3.19	0	90	85	3 oz	1046	1 chicken
PORK FRSH CARCASS LN&FAT RAW	376	13.91	35.07	0	0	0	19	0.69	13	155	253	42	1.59	0.055	0.011	28.4	0.4	0.595	0.207	3.846	0.526	0.284	4	0	4	4	78.2	0.61	8	2	2	0	0	0	0	0	0.29	0.5	19	0	12.44	15.93	3.8	0	74	28.35	1 oz	453.6	1 lb
SALMON PINK RAW	127	20.5	4.4	0	0	0	7	0.38	27	261	366	75	0.39	0.063	0.011	31.4	0	0.08	0.105	7.995	1.03	0.611	4	0	4	4	94.6	4.15	117	35	35	0	0	0	0	0	0.4	10.9	435	0.4	0.81	1.348	0.811	0	46	85	3 oz	159	.5 fillet
FISH TUNA LT CND IN H2O DRND SOL	86	19.44	0.96	0	0	0	17	1.63	23	139	179	247	0.69	0.05	0.019	70.6	0	0.03	0.084	10.136	0.148	0.319	4	0	4	4	29.3	2.55	57	17	17	0	0	0	0	0	0.33	1.2	47	0.2	0.211	0.107	0.277		28.35
Beef grass-fed strip steaks lean only raw	117	23.07	2.69	0	0	0	9	1.85	23	212	342	55	3.61	0.068	0.009	21.1	0	0.052	0.124	6.703	0.678	0.651	13	0	13	13	65.1	1.27	0	0	0	0	0	0	0	0	0.22	N/A	N/A	0.9	1.032	0.995	0.108	0	55
REFERENCES
nutritional values	U.S. Department of Agriculture, Agricultural Research Service. 2013. USDA National Nutrient Database for Standard Reference, Release 26. Nutrient Data Laboratory Home Page, http://www.ars.usda.gov/Services/docs.htm?docid=23634
	"values given in 100g edible portion"
yield	USDA, quickstat 2
loss factor	USDA loss adjusted food availability
nitrogen	USDA, quickstat 2 http://quickstats.nass.usda.gov/ for nitrogen fertilizer and nitrogen fertilzer II. Unless comments and notes appear for individual items and their resources
Phytosterols	USDA National Nutrient Database for Standard Reference 1 Software v.3.9.5.1_2019-01-29, phytosterols
Flavonids	sum of all values per item	U.S. Department of Agriculture, Agricultural Research Service. 2011. USDA Database for the Flavonoid Content of Selected Foods, Release 3.0. Nutrient Data Laboratory Home Page: http://www.ars.usda.gov/nutrientdata/flav, http://www.ars.usda.gov/SP2UserFiles/Place/80400525/Data/Flav/Flav_R03-1.pdf
Soluble fiber	a	Individual Sugars, Soluble, and Insoluble Dietary Fiber Contents of 70 High Consumption Foods, Li et al,JOURNAL OF FOOD COMPOSITION AND ANALYSIS (2002) 15, 715–723
	b	http://ocw.tufts.edu/data/47/531408.pdf
	c	http://www.dietitians.ca/Downloads/Factsheets/Food-Sources-of-Soluble-Fibre.aspx
	d	https://www.prebiotin.com/resources/fiber-content-of-foods/
water	Poore and Nemecek, Science, Reducing food’s environmental impacts through producers and consumers, 2018, Vol 360 pg 987-992,
GHG	Poore and Nemecek, Science, Reducing food’s environmental impacts through producers and consumers, 2018, Vol 360 pg 987-992,
Harvard Database on foods
USDA National Nutrient Database for Standard Reference, ver 27
environmental data per loss adjusted weight
[truncated: 27 more columns]
